# Supplementary material for: A cybercatalogue of American sand fly types (Diptera, Psychodidae, Phlebotominae) deposited at the Natural History Museum, London
Source: Biodivers Data J. 2018 May 15;(6):e24484. doi: 10.3897/BDJ.6.e24484 (PMC6055547; doi:10.3897/BDJ.6.e24484)
Supplement: XML Treatment for Brumptomyia brumpti [file BDJ.6.e24484-treatment8.xml]

<!DOCTYPE tp:taxon-treatment
  PUBLIC "-//TaxonX//DTD Taxonomic Treatment Publishing DTD v0 20100105//EN" "tax-treatment-NSO.dtd">
<tp:taxon-treatment xmlns:tp="http://www.plazi.org/taxpub"><tp:treatment-meta><mixed-citation publication-type="journal"><person-group><name><surname>Adams</surname><given-names>Zoe J. O.</given-names></name><name><surname>Shimabukuro</surname><given-names>Paloma Helena Fernandes</given-names></name></person-group><article-title>A cybercatalogue of American sand fly types (<tp:taxon-name><tp:taxon-name-part taxon-name-part-type="order">Diptera</tp:taxon-name-part></tp:taxon-name>, <tp:taxon-name><tp:taxon-name-part taxon-name-part-type="family">Psychodidae</tp:taxon-name-part></tp:taxon-name>, <tp:taxon-name><tp:taxon-name-part taxon-name-part-type="subfamily">Phlebotominae</tp:taxon-name-part></tp:taxon-name>) deposited at the Natural History Museum, London</article-title><source>Biodivers Data J</source><day>15</day><month>5</month><year>2018</year><volume>2018</volume><issue>6</issue><pub-id pub-id-type="doi">10.3897/BDJ.6.e24484</pub-id></mixed-citation></tp:treatment-meta><tp:nomenclature><tp:taxon-name><tp:taxon-name-part taxon-name-part-type="genus">Brumptomyia</tp:taxon-name-part> <tp:taxon-name-part taxon-name-part-type="species">brumpti</tp:taxon-name-part></tp:taxon-name><tp:taxon-authority>Larrousse, 1920</tp:taxon-authority><tp:nomenclature-citation-list><tp:nomenclature-citation><tp:taxon-name><tp:taxon-name-part taxon-name-part-type="genus" reg="Phlebotomus">Phlebotomus</tp:taxon-name-part> <tp:taxon-name-part taxon-name-part-type="species" reg="brumpti">brumpti</tp:taxon-name-part></tp:taxon-name><comment> Larrousse, 1920 (<xref ref-type="bibr" rid="B4006380">Larrousse 1920</xref>)</comment></tp:nomenclature-citation></tp:nomenclature-citation-list></tp:nomenclature><tp:treatment-sec sec-type="materials"><title>Materials</title><list list-type="alpha-lower" list-content="occurrences"><list-item><p><bold>Type status:</bold> <named-content xmlns:xlink="http://www.w3.org/1999/xlink" content-type="dwc:typeStatus" xlink:type="simple">Syntype</named-content>. <bold>Occurrence:</bold> catalogNumber: <named-content xmlns:xlink="http://www.w3.org/1999/xlink" content-type="dwc:catalogNumber" xlink:type="simple">BMNHE1722011</named-content>; sex: <named-content xmlns:xlink="http://www.w3.org/1999/xlink" content-type="dwc:sex" xlink:type="simple">Female</named-content>; <bold>Taxon:</bold> scientificName: <named-content xmlns:xlink="http://www.w3.org/1999/xlink" content-type="dwc:scientificName" xlink:type="simple"><italic><tp:taxon-name><tp:taxon-name-part taxon-name-part-type="genus" reg="Brumptomyia">Brumptomyia</tp:taxon-name-part> <tp:taxon-name-part taxon-name-part-type="species" reg="brumpti">brumpti</tp:taxon-name-part></tp:taxon-name></italic> (Larrousse, 1920)</named-content>; <bold>Location:</bold> country: <named-content xmlns:xlink="http://www.w3.org/1999/xlink" content-type="dwc:country" xlink:type="simple">Brazil</named-content>; locality: <named-content xmlns:xlink="http://www.w3.org/1999/xlink" content-type="dwc:locality" xlink:type="simple">Albuquerque</named-content>; <bold>Event:</bold> eventRemarks: <named-content xmlns:xlink="http://www.w3.org/1999/xlink" content-type="dwc:eventRemarks" xlink:type="simple"><ext-link ext-link-type="uri" xlink:href="http://phlebotominaenhmtypes.myspecies.info/node/130" xlink:type="simple">http://phlebotominaenhmtypes.myspecies.info/node/130</ext-link></named-content>; <bold>Record Level:</bold> institutionCode: <named-content xmlns:xlink="http://www.w3.org/1999/xlink" content-type="dwc:institutionCode" xlink:type="simple">NHMUK</named-content>; basisOfRecord: <named-content xmlns:xlink="http://www.w3.org/1999/xlink" content-type="dwc:basisOfRecord" xlink:type="simple">Preserved Specimen</named-content></p></list-item><list-item><p><bold>Type status:</bold> <named-content xmlns:xlink="http://www.w3.org/1999/xlink" content-type="dwc:typeStatus" xlink:type="simple">Syntype</named-content>. <bold>Occurrence:</bold> catalogNumber: <named-content xmlns:xlink="http://www.w3.org/1999/xlink" content-type="dwc:catalogNumber" xlink:type="simple">BMNHE1722043</named-content>; sex: <named-content xmlns:xlink="http://www.w3.org/1999/xlink" content-type="dwc:sex" xlink:type="simple">Male</named-content>; <bold>Taxon:</bold> scientificName: <named-content xmlns:xlink="http://www.w3.org/1999/xlink" content-type="dwc:scientificName" xlink:type="simple"><italic><tp:taxon-name><tp:taxon-name-part taxon-name-part-type="genus" reg="Brumptomyia">Brumptomyia</tp:taxon-name-part> <tp:taxon-name-part taxon-name-part-type="species" reg="brumpti">brumpti</tp:taxon-name-part></tp:taxon-name></italic> (Larrousse, 1920)</named-content>; <bold>Location:</bold> country: <named-content xmlns:xlink="http://www.w3.org/1999/xlink" content-type="dwc:country" xlink:type="simple">Brazil</named-content>; locality: <named-content xmlns:xlink="http://www.w3.org/1999/xlink" content-type="dwc:locality" xlink:type="simple">Albaquerque</named-content>; <bold>Event:</bold> eventRemarks: <named-content xmlns:xlink="http://www.w3.org/1999/xlink" content-type="dwc:eventRemarks" xlink:type="simple"><ext-link ext-link-type="uri" xlink:href="http://phlebotominaenhmtypes.myspecies.info/node/162" xlink:type="simple">http://phlebotominaenhmtypes.myspecies.info/node/162</ext-link></named-content>; <bold>Record Level:</bold> institutionCode: <named-content xmlns:xlink="http://www.w3.org/1999/xlink" content-type="dwc:institutionCode" xlink:type="simple">NHMUK</named-content>; basisOfRecord: <named-content xmlns:xlink="http://www.w3.org/1999/xlink" content-type="dwc:basisOfRecord" xlink:type="simple">Preserved Specimen</named-content></p></list-item></list></tp:treatment-sec><tp:treatment-sec sec-type="Distribution"><title>Distribution</title><p>Argentina, Bolivia, Brazil</p></tp:treatment-sec><tp:treatment-sec sec-type="Notes"><title>Notes</title><p>Valid species in <italic><tp:taxon-name><tp:taxon-name-part taxon-name-part-type="genus" reg="Brumptomyia">Brumptomyia</tp:taxon-name-part></tp:taxon-name></italic>.</p></tp:treatment-sec><ref-list><ref id="B4006380"><element-citation xmlns:xlink="http://www.w3.org/1999/xlink" publication-type="article" xlink:type="simple"><person-group person-group-type="author"><name name-style="western"><surname>Larrousse</surname><given-names>F.</given-names></name></person-group><year>1920</year><article-title>Nouvelle espèce américaine du genre <italic><tp:taxon-name><tp:taxon-name-part taxon-name-part-type="genus" reg="Phlebotomus">Phlebotomus</tp:taxon-name-part></tp:taxon-name></italic>, <italic><tp:taxon-name><tp:taxon-name-part taxon-name-part-type="genus" reg="Phlebotomus">Phlebotomus</tp:taxon-name-part> <tp:taxon-name-part taxon-name-part-type="species" reg="brumpti">brumpti</tp:taxon-name-part></tp:taxon-name></italic>, sp. nov.</article-title><source>Bulletin de la Société de Pathologie Exotique</source><volume>12</volume><fpage>659</fpage><lpage>662</lpage></element-citation></ref></ref-list></tp:taxon-treatment>
