# Supplementary material for: A cybercatalogue of American sand fly types (Diptera, Psychodidae, Phlebotominae) deposited at the Natural History Museum, London
Source: Biodivers Data J. 2018 May 15;(6):e24484. doi: 10.3897/BDJ.6.e24484 (PMC6055547; doi:10.3897/BDJ.6.e24484)
Supplement: XML Treatment for Pintomyia quasitownsendi [file BDJ.6.e24484-treatment41.xml]

<!DOCTYPE tp:taxon-treatment
  PUBLIC "-//TaxonX//DTD Taxonomic Treatment Publishing DTD v0 20100105//EN" "tax-treatment-NSO.dtd">
<tp:taxon-treatment xmlns:tp="http://www.plazi.org/taxpub"><tp:treatment-meta><mixed-citation publication-type="journal"><person-group><name><surname>Adams</surname><given-names>Zoe J. O.</given-names></name><name><surname>Shimabukuro</surname><given-names>Paloma Helena Fernandes</given-names></name></person-group><article-title>A cybercatalogue of American sand fly types (<tp:taxon-name><tp:taxon-name-part taxon-name-part-type="order">Diptera</tp:taxon-name-part></tp:taxon-name>, <tp:taxon-name><tp:taxon-name-part taxon-name-part-type="family">Psychodidae</tp:taxon-name-part></tp:taxon-name>, <tp:taxon-name><tp:taxon-name-part taxon-name-part-type="subfamily">Phlebotominae</tp:taxon-name-part></tp:taxon-name>) deposited at the Natural History Museum, London</article-title><source>Biodivers Data J</source><day>15</day><month>5</month><year>2018</year><volume>2018</volume><issue>6</issue><pub-id pub-id-type="doi">10.3897/BDJ.6.e24484</pub-id></mixed-citation></tp:treatment-meta><tp:nomenclature><tp:taxon-name><tp:taxon-name-part taxon-name-part-type="genus">Pintomyia</tp:taxon-name-part> <tp:taxon-name-part taxon-name-part-type="species">quasitownsendi</tp:taxon-name-part></tp:taxon-name><tp:taxon-authority>Osorno, Osorno-Mesa &amp; Morales, 1972</tp:taxon-authority><tp:nomenclature-citation-list><tp:nomenclature-citation><tp:taxon-name><tp:taxon-name-part taxon-name-part-type="genus" reg="Lutzomyia">Lutzomyia</tp:taxon-name-part> <tp:taxon-name-part taxon-name-part-type="species" reg="quasitownsendi">quasitownsendi</tp:taxon-name-part></tp:taxon-name><comment> Osorno, Osorno-Mesa &amp; Morales, 1972 (<xref ref-type="bibr" rid="B4006460">Osorno et al. 1972</xref>)</comment></tp:nomenclature-citation></tp:nomenclature-citation-list></tp:nomenclature><tp:treatment-sec sec-type="materials"><title>Materials</title><list list-type="alpha-lower" list-content="occurrences"><list-item><p><bold>Type status:</bold> <named-content xmlns:xlink="http://www.w3.org/1999/xlink" content-type="dwc:typeStatus" xlink:type="simple">Paratype</named-content>. <bold>Occurrence:</bold> catalogNumber: <named-content xmlns:xlink="http://www.w3.org/1999/xlink" content-type="dwc:catalogNumber" xlink:type="simple">BMNHE1722092</named-content>; sex: <named-content xmlns:xlink="http://www.w3.org/1999/xlink" content-type="dwc:sex" xlink:type="simple">Male</named-content>; <bold>Taxon:</bold> scientificName: <named-content xmlns:xlink="http://www.w3.org/1999/xlink" content-type="dwc:scientificName" xlink:type="simple"><tp:taxon-name><tp:taxon-name-part taxon-name-part-type="genus" reg="Pintomyia">Pintomyia</tp:taxon-name-part> (<tp:taxon-name-part taxon-name-part-type="subgenus" reg="Pifanomyia">Pifanomyia</tp:taxon-name-part>) <tp:taxon-name-part taxon-name-part-type="species" reg="quasitownsendi">quasitownsendi</tp:taxon-name-part></tp:taxon-name> (Osorno, Osorno-Mesa &amp; Morales, 1972)</named-content>; <bold>Location:</bold> country: <named-content xmlns:xlink="http://www.w3.org/1999/xlink" content-type="dwc:country" xlink:type="simple">Colombia</named-content>; stateProvince: <named-content xmlns:xlink="http://www.w3.org/1999/xlink" content-type="dwc:stateProvince" xlink:type="simple">Santander</named-content>; municipality: <named-content xmlns:xlink="http://www.w3.org/1999/xlink" content-type="dwc:municipality" xlink:type="simple">Socorro</named-content>; <bold>Event:</bold> eventDate: <named-content xmlns:xlink="http://www.w3.org/1999/xlink" content-type="dwc:eventDate" xlink:type="simple">12-09-67</named-content>; eventRemarks: <named-content xmlns:xlink="http://www.w3.org/1999/xlink" content-type="dwc:eventRemarks" xlink:type="simple"><ext-link ext-link-type="uri" xlink:href="http://phlebotominaenhmtypes.myspecies.info/node/211" xlink:type="simple">http://phlebotominaenhmtypes.myspecies.info/node/211</ext-link></named-content>; <bold>Record Level:</bold> institutionCode: <named-content xmlns:xlink="http://www.w3.org/1999/xlink" content-type="dwc:institutionCode" xlink:type="simple">NHMUK</named-content>; basisOfRecord: <named-content xmlns:xlink="http://www.w3.org/1999/xlink" content-type="dwc:basisOfRecord" xlink:type="simple">Preserved Specimen</named-content></p></list-item><list-item><p><bold>Type status:</bold> <named-content xmlns:xlink="http://www.w3.org/1999/xlink" content-type="dwc:typeStatus" xlink:type="simple">Paratype</named-content>. <bold>Occurrence:</bold> catalogNumber: <named-content xmlns:xlink="http://www.w3.org/1999/xlink" content-type="dwc:catalogNumber" xlink:type="simple">BMNHE1722093</named-content>; sex: <named-content xmlns:xlink="http://www.w3.org/1999/xlink" content-type="dwc:sex" xlink:type="simple">Female</named-content>; <bold>Taxon:</bold> scientificName: <named-content xmlns:xlink="http://www.w3.org/1999/xlink" content-type="dwc:scientificName" xlink:type="simple"><tp:taxon-name><tp:taxon-name-part taxon-name-part-type="genus" reg="Pintomyia">Pintomyia</tp:taxon-name-part> (<tp:taxon-name-part taxon-name-part-type="subgenus" reg="Pifanomyia">Pifanomyia</tp:taxon-name-part>) <tp:taxon-name-part taxon-name-part-type="species" reg="quasitownsendi">quasitownsendi</tp:taxon-name-part></tp:taxon-name> (Osorno, Osorno-Mesa &amp; Morales, 1972)</named-content>; <bold>Location:</bold> country: <named-content xmlns:xlink="http://www.w3.org/1999/xlink" content-type="dwc:country" xlink:type="simple">Colombia</named-content>; stateProvince: <named-content xmlns:xlink="http://www.w3.org/1999/xlink" content-type="dwc:stateProvince" xlink:type="simple">Santander</named-content>; municipality: <named-content xmlns:xlink="http://www.w3.org/1999/xlink" content-type="dwc:municipality" xlink:type="simple">Barbosa</named-content>; <bold>Event:</bold> eventDate: <named-content xmlns:xlink="http://www.w3.org/1999/xlink" content-type="dwc:eventDate" xlink:type="simple">10-30-68</named-content>; eventRemarks: <named-content xmlns:xlink="http://www.w3.org/1999/xlink" content-type="dwc:eventRemarks" xlink:type="simple"><ext-link ext-link-type="uri" xlink:href="http://phlebotominaenhmtypes.myspecies.info/node/212" xlink:type="simple">http://phlebotominaenhmtypes.myspecies.info/node/212</ext-link></named-content>; <bold>Record Level:</bold> institutionCode: <named-content xmlns:xlink="http://www.w3.org/1999/xlink" content-type="dwc:institutionCode" xlink:type="simple">NHMUK</named-content>; basisOfRecord: <named-content xmlns:xlink="http://www.w3.org/1999/xlink" content-type="dwc:basisOfRecord" xlink:type="simple">Preserved Specimen</named-content></p></list-item><list-item><p><bold>Type status:</bold> <named-content xmlns:xlink="http://www.w3.org/1999/xlink" content-type="dwc:typeStatus" xlink:type="simple">Paratype</named-content>. <bold>Occurrence:</bold> catalogNumber: <named-content xmlns:xlink="http://www.w3.org/1999/xlink" content-type="dwc:catalogNumber" xlink:type="simple">BMNHE1722129</named-content>; sex: <named-content xmlns:xlink="http://www.w3.org/1999/xlink" content-type="dwc:sex" xlink:type="simple">Female</named-content>; <bold>Taxon:</bold> scientificName: <named-content xmlns:xlink="http://www.w3.org/1999/xlink" content-type="dwc:scientificName" xlink:type="simple"><tp:taxon-name><tp:taxon-name-part taxon-name-part-type="genus" reg="Pintomyia">Pintomyia</tp:taxon-name-part> (<tp:taxon-name-part taxon-name-part-type="subgenus" reg="Pifanomyia">Pifanomyia</tp:taxon-name-part>) <tp:taxon-name-part taxon-name-part-type="species" reg="quasitownsendi">quasitownsendi</tp:taxon-name-part></tp:taxon-name> (Osorno, Osorno-Mesa &amp; Morales, 1972)</named-content>; <bold>Location:</bold> country: <named-content xmlns:xlink="http://www.w3.org/1999/xlink" content-type="dwc:country" xlink:type="simple">Colombia</named-content>; stateProvince: <named-content xmlns:xlink="http://www.w3.org/1999/xlink" content-type="dwc:stateProvince" xlink:type="simple">Santander</named-content>; municipality: <named-content xmlns:xlink="http://www.w3.org/1999/xlink" content-type="dwc:municipality" xlink:type="simple">Barbosa</named-content>; <bold>Event:</bold> eventDate: <named-content xmlns:xlink="http://www.w3.org/1999/xlink" content-type="dwc:eventDate" xlink:type="simple">10-30-68</named-content>; eventRemarks: <named-content xmlns:xlink="http://www.w3.org/1999/xlink" content-type="dwc:eventRemarks" xlink:type="simple"><ext-link ext-link-type="uri" xlink:href="http://phlebotominaenhmtypes.myspecies.info/node/248" xlink:type="simple">http://phlebotominaenhmtypes.myspecies.info/node/248</ext-link></named-content>; <bold>Record Level:</bold> institutionCode: <named-content xmlns:xlink="http://www.w3.org/1999/xlink" content-type="dwc:institutionCode" xlink:type="simple">NHMUK</named-content>; basisOfRecord: <named-content xmlns:xlink="http://www.w3.org/1999/xlink" content-type="dwc:basisOfRecord" xlink:type="simple">Preserved Specimen</named-content></p></list-item><list-item><p><bold>Type status:</bold> <named-content xmlns:xlink="http://www.w3.org/1999/xlink" content-type="dwc:typeStatus" xlink:type="simple">Paratype</named-content>. <bold>Occurrence:</bold> catalogNumber: <named-content xmlns:xlink="http://www.w3.org/1999/xlink" content-type="dwc:catalogNumber" xlink:type="simple">BMNHE1722130</named-content>; sex: <named-content xmlns:xlink="http://www.w3.org/1999/xlink" content-type="dwc:sex" xlink:type="simple">Female</named-content>; <bold>Taxon:</bold> scientificName: <named-content xmlns:xlink="http://www.w3.org/1999/xlink" content-type="dwc:scientificName" xlink:type="simple"><tp:taxon-name><tp:taxon-name-part taxon-name-part-type="genus" reg="Pintomyia">Pintomyia</tp:taxon-name-part> (<tp:taxon-name-part taxon-name-part-type="subgenus" reg="Pifanomyia">Pifanomyia</tp:taxon-name-part>) <tp:taxon-name-part taxon-name-part-type="species" reg="quasitownsendi">quasitownsendi</tp:taxon-name-part></tp:taxon-name> (Osorno, Osorno-Mesa &amp; Morales, 1972)</named-content>; <bold>Location:</bold> country: <named-content xmlns:xlink="http://www.w3.org/1999/xlink" content-type="dwc:country" xlink:type="simple">Colombia</named-content>; stateProvince: <named-content xmlns:xlink="http://www.w3.org/1999/xlink" content-type="dwc:stateProvince" xlink:type="simple">Santander</named-content>; municipality: <named-content xmlns:xlink="http://www.w3.org/1999/xlink" content-type="dwc:municipality" xlink:type="simple">Güepsa</named-content>; <bold>Event:</bold> eventDate: <named-content xmlns:xlink="http://www.w3.org/1999/xlink" content-type="dwc:eventDate" xlink:type="simple">06-22-67</named-content>; eventRemarks: <named-content xmlns:xlink="http://www.w3.org/1999/xlink" content-type="dwc:eventRemarks" xlink:type="simple"><ext-link ext-link-type="uri" xlink:href="http://phlebotominaenhmtypes.myspecies.info/node/249" xlink:type="simple">http://phlebotominaenhmtypes.myspecies.info/node/249</ext-link></named-content>; <bold>Record Level:</bold> institutionCode: <named-content xmlns:xlink="http://www.w3.org/1999/xlink" content-type="dwc:institutionCode" xlink:type="simple">NHMUK</named-content>; basisOfRecord: <named-content xmlns:xlink="http://www.w3.org/1999/xlink" content-type="dwc:basisOfRecord" xlink:type="simple">Preserved Specimen</named-content></p></list-item></list></tp:treatment-sec><tp:treatment-sec sec-type="Distribution"><title>Distribution</title><p>Colombia</p></tp:treatment-sec><tp:treatment-sec sec-type="Notes"><title>Notes</title><p>Valid species in <tp:taxon-name><tp:taxon-name-part taxon-name-part-type="genus" reg="Pintomyia">Pintomyia</tp:taxon-name-part> (<tp:taxon-name-part taxon-name-part-type="subgenus" reg="Pifanomyia">Pifanomyia</tp:taxon-name-part>)</tp:taxon-name>.</p></tp:treatment-sec><ref-list><ref id="B4006460"><element-citation xmlns:xlink="http://www.w3.org/1999/xlink" publication-type="article" xlink:type="simple"><person-group person-group-type="author"><name name-style="western"><surname>Osorno</surname><given-names>F. de</given-names></name><name name-style="western"><surname>Osorno-Mesa</surname><given-names>E. A.</given-names></name><name name-style="western"><surname>Morales</surname><given-names>A.</given-names></name></person-group><year>1972</year><article-title><tp:taxon-name><tp:taxon-name-part taxon-name-part-type="subfamily">Phlebotominae</tp:taxon-name-part></tp:taxon-name> de Colombia (<tp:taxon-name><tp:taxon-name-part taxon-name-part-type="order">Diptera</tp:taxon-name-part></tp:taxon-name>, <tp:taxon-name><tp:taxon-name-part taxon-name-part-type="family">Psychodidae</tp:taxon-name-part></tp:taxon-name>). VII. Descripción de <italic><tp:taxon-name><tp:taxon-name-part taxon-name-part-type="genus" reg="Lutzomyia">Lutzomyia</tp:taxon-name-part> <tp:taxon-name-part taxon-name-part-type="species" reg="andina">andina</tp:taxon-name-part></tp:taxon-name></italic> sp. n. y <italic><tp:taxon-name><tp:taxon-name-part taxon-name-part-type="genus" reg="Lutzomyia">Lutzomyia</tp:taxon-name-part> <tp:taxon-name-part taxon-name-part-type="species" reg="quasitownsendi">quasitownsendi</tp:taxon-name-part></tp:taxon-name></italic> sp. n.</article-title><source>Boletim do Museu de História Natural da Universidade Federal de Minas Gerais</source><volume>12</volume><fpage>1</fpage><lpage>29</lpage></element-citation></ref></ref-list></tp:taxon-treatment>
